# Supplementary material for: ﻿Typification of names of Weinmannia (Cunoniaceae) of species described by José Cuatrecasas from Colombian collections
Source: PhytoKeys. 2025 Mar 26;254:87–98. doi: 10.3897/phytokeys.254.135362 (PMC11966139; doi:10.3897/phytokeys.254.135362)
Supplement: XML Treatment for Weinmannia bogotensis [file phytokeys.254.135362-treatment2.xml]

<!DOCTYPE tp:taxon-treatment
  PUBLIC "-//TaxonX//DTD Taxonomic Treatment Publishing DTD v0 20100105//EN" "tax-treatment-NSO.dtd">
<tp:taxon-treatment xmlns:tp="http://www.plazi.org/taxpub"><tp:treatment-meta><kwd-group><label>Taxon classification</label><kwd>
              <named-content content-type="kingdom">Plantae</named-content>
            </kwd><kwd>
              <named-content content-type="order">Oxalidales</named-content>
            </kwd><kwd>
              <named-content content-type="family">Cunoniaceae</named-content>
            </kwd></kwd-group><mixed-citation publication-type="journal"><person-group><name><surname>Ulloa Ulloa</surname><given-names>Carmen</given-names></name><name><surname>Chaspuengal-Morales</surname><given-names>Andrea</given-names></name><name><surname>Fajardo-Gutiérrez</surname><given-names>Francisco</given-names></name><name><surname>Oleas</surname><given-names>Nora H.</given-names></name></person-group><article-title>﻿Typification of names of <italic><tp:taxon-name><tp:taxon-name-part taxon-name-part-type="genus" reg="Weinmannia">Weinmannia</tp:taxon-name-part></tp:taxon-name></italic> (<tp:taxon-name><tp:taxon-name-part taxon-name-part-type="family">Cunoniaceae</tp:taxon-name-part></tp:taxon-name>) of species described by José Cuatrecasas from Colombian collections</article-title><source>PhytoKeys</source><day>26</day><month>03</month><year>2025</year><volume>254</volume><fpage>87</fpage><lpage>98</lpage><pub-id pub-id-type="doi">10.3897/phytokeys.254.135362</pub-id></mixed-citation></tp:treatment-meta><tp:nomenclature><label>﻿</label><tp:taxon-name>
            <object-id xmlns:xlink="http://www.w3.org/1999/xlink" content-type="arpha" xlink:type="simple">96B1B25E-1E06-532B-AD98-AAC620769248</object-id>
            <tp:taxon-name-part taxon-name-part-type="genus" reg="Weinmannia">Weinmannia</tp:taxon-name-part>
            <tp:taxon-name-part taxon-name-part-type="species" reg="bogotensis">bogotensis</tp:taxon-name-part>
          </tp:taxon-name><tp:taxon-authority>Cuatrec., Ciencia (México) 1: 253. 1940.</tp:taxon-authority><tp:nomenclature-citation-list><tp:nomenclature-citation><tp:taxon-name>
                <tp:taxon-name-part taxon-name-part-type="genus" reg="Weinmannia"/>
                <tp:taxon-name-part taxon-name-part-type="species" reg="auriculata"/>
                <tp:taxon-name-part taxon-name-part-type="variety" reg="bogotensis"/>
              </tp:taxon-name><comment>≡ <tp:taxon-name><tp:taxon-name-part taxon-name-part-type="genus" reg="Weinmannia">Weinmannia</tp:taxon-name-part><tp:taxon-name-part taxon-name-part-type="species" reg="auriculata">auriculata</tp:taxon-name-part><tp:taxon-name-part taxon-name-part-type="infraspecific-rank">var.</tp:taxon-name-part><tp:taxon-name-part taxon-name-part-type="variety" reg="bogotensis">bogotensis</tp:taxon-name-part></tp:taxon-name> (Cuatrec.) Bernardi, Candollea 18: 325. 1963. </comment></tp:nomenclature-citation></tp:nomenclature-citation-list></tp:nomenclature><tp:treatment-sec sec-type="material" id="SECID0EMKAC"><title>Type.</title><p>Colombia • Dep. Cundinamarca, vertiente oriental de la Sierra de Bogotá en la quebrada de los Santos, 3000 m, 28-I-1940, <italic>J. Cuatrecasas 8005</italic> (lectotype, first-step designated by <xref ref-type="bibr" rid="B4">Bernardi (1963</xref>: 325) as type, second-step lectotype designated here F [barcode F0063212F image!]; isolectotypes, BC [barcode BC623896 image!], COL [barcode COL000001489!], COL [barcode COL000001490!], F [barcode F0063213F image!], P [barcode P00697246!], U [barcode U0001478 image!], US [barcode US00097243 image!]).</p></tp:treatment-sec><tp:treatment-sec sec-type="notes" id="SECID0EYKAC"><title>Note.</title><p><xref ref-type="bibr" rid="B9">Cuatrecasas (1940)</xref> did mention the collection <italic>J. Cuatrecasas 8005</italic> as the type, but he did not cite the herbarium housing the type. Subsequently, Bernardi (l.c.) cited <italic>J. Cuatrecasas 8005</italic> housed at F as the type; however, the F herbarium has two duplicates of the preceding collection. It is construed here that Bernardi inadvertently did the first-step lectotypification process, and we herewith select one duplicate for the second-step lectotypification. This species is a synonym of <italic><tp:taxon-name><tp:taxon-name-part taxon-name-part-type="genus" reg="Weinmannia">W.</tp:taxon-name-part><tp:taxon-name-part taxon-name-part-type="species" reg="auriculata">auriculata</tp:taxon-name-part></tp:taxon-name></italic> D. Don in <xref ref-type="bibr" rid="B2">Bernal (2016</xref>: 1126), and it is likely a hybrid-origin taxon (<xref ref-type="bibr" rid="B14">Fajardo-Gutiérrez et al. 2020</xref>; <xref ref-type="bibr" rid="B20">Miranda and Fuentes 2012</xref>).</p></tp:treatment-sec><ref-list><ref id="B4"><mixed-citation xmlns:xlink="http://www.w3.org/1999/xlink" xlink:type="simple"><person-group><name name-style="western"><surname>Bernardi</surname><given-names>L</given-names></name></person-group> (<year>1963</year>) <article-title>Revisio generis Weinmanniae. Pars II: Sectio Simplicifoliae.</article-title><source>Candollea</source><volume>18</volume>: <fpage>285</fpage>–<lpage>334</lpage>.</mixed-citation></ref><ref id="B9"><mixed-citation xmlns:xlink="http://www.w3.org/1999/xlink" xlink:type="simple"><person-group><name name-style="western"><surname>Cuatrecasas</surname><given-names>J</given-names></name></person-group> (<year>1940</year>) <article-title>Nuevos encenillos de Colombia.</article-title><source>Ciencia (Mexico)</source><volume>1</volume>: <fpage>253</fpage>–<lpage>254</lpage>.</mixed-citation></ref><ref id="B2"><mixed-citation xmlns:xlink="http://www.w3.org/1999/xlink" xlink:type="simple"><person-group><name name-style="western"><surname>Bernal</surname><given-names>R</given-names></name></person-group> (<year>2016</year>) <article-title><tp:taxon-name><tp:taxon-name-part taxon-name-part-type="family">Cunoniaceae</tp:taxon-name-part></tp:taxon-name>.</article-title> In: <person-group><name name-style="western"><surname>Bernal</surname><given-names>R</given-names></name><name name-style="western"><surname>Gradstein</surname><given-names>SR</given-names></name><name name-style="western"><surname>Celis</surname><given-names>M</given-names></name></person-group> (<role>Eds</role>) <issue-title>Catálogo de Plantas y Líquenes de Colombia I.</issue-title><source>Universidad Nacional de Colombia (Sede Bogotá), Instituto de Ciencias Naturales, Bogotá</source>, <fpage>1126</fpage>–<lpage>1129</lpage>.</mixed-citation></ref><ref id="B14"><mixed-citation xmlns:xlink="http://www.w3.org/1999/xlink" xlink:type="simple"><person-group><name name-style="western"><surname>Fajardo-Gutiérrez</surname><given-names>F</given-names></name><name name-style="western"><surname>Olaya Ramírez</surname><given-names>TL</given-names></name><name name-style="western"><surname>Calbi</surname><given-names>M</given-names></name></person-group> (<year>2020</year>) <article-title>Flora de Bogotá: <tp:taxon-name><tp:taxon-name-part taxon-name-part-type="family">Cunoniaceae</tp:taxon-name-part></tp:taxon-name>.</article-title><source>Pérez-Arbelaezia</source><volume>21</volume>(<issue>1</issue>): <fpage>177</fpage>–<lpage>215</lpage>.</mixed-citation></ref><ref id="B20"><mixed-citation xmlns:xlink="http://www.w3.org/1999/xlink" xlink:type="simple"><person-group><name name-style="western"><surname>Miranda</surname><given-names>T</given-names></name><name name-style="western"><surname>Fuentes</surname><given-names>AF</given-names></name></person-group> (<year>2012</year>) Avances en el estudio de hibridación en <italic><tp:taxon-name><tp:taxon-name-part taxon-name-part-type="genus">Weinmannia</tp:taxon-name-part></tp:taxon-name></italic> L.(<tp:taxon-name><tp:taxon-name-part taxon-name-part-type="family">Cunoniaceae</tp:taxon-name-part></tp:taxon-name>) para Bolivia. In Memorias II Congreso Boliviano de Botánica.</mixed-citation></ref></ref-list></tp:taxon-treatment>
