# Supplementary material for: ﻿Typification of names of Weinmannia (Cunoniaceae) of species described by José Cuatrecasas from Colombian collections
Source: PhytoKeys. 2025 Mar 26;254:87–98. doi: 10.3897/phytokeys.254.135362 (PMC11966139; doi:10.3897/phytokeys.254.135362)
Supplement: XML Treatment for Weinmannia caquetana [file phytokeys.254.135362-treatment3.xml]

<!DOCTYPE tp:taxon-treatment
  PUBLIC "-//TaxonX//DTD Taxonomic Treatment Publishing DTD v0 20100105//EN" "tax-treatment-NSO.dtd">
<tp:taxon-treatment xmlns:tp="http://www.plazi.org/taxpub"><tp:treatment-meta><kwd-group><label>Taxon classification</label><kwd>
              <named-content content-type="kingdom">Plantae</named-content>
            </kwd><kwd>
              <named-content content-type="order">Oxalidales</named-content>
            </kwd><kwd>
              <named-content content-type="family">Cunoniaceae</named-content>
            </kwd></kwd-group><mixed-citation publication-type="journal"><person-group><name><surname>Ulloa Ulloa</surname><given-names>Carmen</given-names></name><name><surname>Chaspuengal-Morales</surname><given-names>Andrea</given-names></name><name><surname>Fajardo-Gutiérrez</surname><given-names>Francisco</given-names></name><name><surname>Oleas</surname><given-names>Nora H.</given-names></name></person-group><article-title>﻿Typification of names of <italic><tp:taxon-name><tp:taxon-name-part taxon-name-part-type="genus" reg="Weinmannia">Weinmannia</tp:taxon-name-part></tp:taxon-name></italic> (<tp:taxon-name><tp:taxon-name-part taxon-name-part-type="family">Cunoniaceae</tp:taxon-name-part></tp:taxon-name>) of species described by José Cuatrecasas from Colombian collections</article-title><source>PhytoKeys</source><day>26</day><month>03</month><year>2025</year><volume>254</volume><fpage>87</fpage><lpage>98</lpage><pub-id pub-id-type="doi">10.3897/phytokeys.254.135362</pub-id></mixed-citation></tp:treatment-meta><tp:nomenclature><label>﻿</label><tp:taxon-name>
            <object-id xmlns:xlink="http://www.w3.org/1999/xlink" content-type="arpha" xlink:type="simple">B0C7D711-88E8-556D-963D-EA2CFEDCC359</object-id>
            <tp:taxon-name-part taxon-name-part-type="genus" reg="Weinmannia">Weinmannia</tp:taxon-name-part>
            <tp:taxon-name-part taxon-name-part-type="species" reg="caquetana">caquetana</tp:taxon-name-part>
          </tp:taxon-name><tp:taxon-authority>Cuatrec., Caldasia 2: 19, fig. 7. 1941.</tp:taxon-authority><tp:nomenclature-citation-list><tp:nomenclature-citation><tp:taxon-name>
                <tp:taxon-name-part taxon-name-part-type="genus" reg="Weinmannia"/>
                <tp:taxon-name-part taxon-name-part-type="species" reg="subsessiliflora"/>
                <tp:taxon-name-part taxon-name-part-type="subspecies" reg="caquetana"/>
              </tp:taxon-name><comment>≡ <tp:taxon-name><tp:taxon-name-part taxon-name-part-type="genus" reg="Weinmannia">W.</tp:taxon-name-part><tp:taxon-name-part taxon-name-part-type="species" reg="subsessiliflora">subsessiliflora</tp:taxon-name-part><tp:taxon-name-part taxon-name-part-type="infraspecific-rank">subsp.</tp:taxon-name-part><tp:taxon-name-part taxon-name-part-type="subspecies" reg="caquetana">caquetana</tp:taxon-name-part></tp:taxon-name> (Cuatrec.) Bernardi, Candollea 17: 144. 1961. </comment></tp:nomenclature-citation></tp:nomenclature-citation-list></tp:nomenclature><tp:treatment-sec sec-type="material" id="SECID0EWNAC"><title>Type.</title><p>Colombia • Comisaría del Caquetá, Quebrada del Río Hacha, 2100-2250 m. alt., 23-III-1940, <italic>J. Cuatrecasas 8561</italic> (lectotype, first-step designated by <xref ref-type="bibr" rid="B3">Bernardi (1961</xref>: 144) as type, second-step lectotype designated here, F [barcode F0063216F image!]; isolectotypes, COL [barcode COL000001512!], F [barcode F0063215F image!], US [barcode US00097250 image!]).</p></tp:treatment-sec><tp:treatment-sec sec-type="notes" id="SECID0ECOAC"><title>Note.</title><p>For the type, <xref ref-type="bibr" rid="B10">Cuatrecasas (1941)</xref> cited three collections, viz., “23-III-1940, <italic>J. Cuatrecasas</italic> no. 8561”, “22-III-40, <italic>J. Cuatrecasas</italic>, <italic>8599-A</italic>”, and “26-III-1940, <italic>J. Cuatrecasas</italic>, <italic>8714</italic>”. <xref ref-type="bibr" rid="B3">Bernardi (1961</xref>: 144) cited <italic>J. Cuatrecasas 8561</italic> as the type housed in the F Herbarium. We found two duplicates of this collection in the F herbarium and chose one of them for the second-step lectotypification. <xref ref-type="bibr" rid="B2">Bernal (2016</xref>: 1128) treats this species as a synonym of <italic><tp:taxon-name><tp:taxon-name-part taxon-name-part-type="genus" reg="Weinmannia">W.</tp:taxon-name-part><tp:taxon-name-part taxon-name-part-type="species" reg="subsessiliflora">subsessiliflora</tp:taxon-name-part></tp:taxon-name></italic> Ruiz &amp; Pav.</p></tp:treatment-sec><ref-list><ref id="B3"><mixed-citation xmlns:xlink="http://www.w3.org/1999/xlink" xlink:type="simple"><person-group><name name-style="western"><surname>Bernardi</surname><given-names>L</given-names></name></person-group> (<year>1961</year>) <article-title>Revisio generis Weinmanniae. Pars I: Sectio Weinmanniae.</article-title><source>Candollea</source><volume>17</volume>: <fpage>123</fpage>–<lpage>189</lpage>.</mixed-citation></ref><ref id="B10"><mixed-citation xmlns:xlink="http://www.w3.org/1999/xlink" xlink:type="simple"><person-group><name name-style="western"><surname>Cuatrecasas</surname><given-names>J</given-names></name></person-group> (<year>1941</year>) <article-title>Estudios sobre plantas andinas, II.</article-title><source>Caldasia</source><volume>2</volume>: <fpage>13</fpage>–<lpage>27</lpage>.</mixed-citation></ref><ref id="B2"><mixed-citation xmlns:xlink="http://www.w3.org/1999/xlink" xlink:type="simple"><person-group><name name-style="western"><surname>Bernal</surname><given-names>R</given-names></name></person-group> (<year>2016</year>) <article-title><tp:taxon-name><tp:taxon-name-part taxon-name-part-type="family">Cunoniaceae</tp:taxon-name-part></tp:taxon-name>.</article-title> In: <person-group><name name-style="western"><surname>Bernal</surname><given-names>R</given-names></name><name name-style="western"><surname>Gradstein</surname><given-names>SR</given-names></name><name name-style="western"><surname>Celis</surname><given-names>M</given-names></name></person-group> (<role>Eds</role>) <issue-title>Catálogo de Plantas y Líquenes de Colombia I.</issue-title><source>Universidad Nacional de Colombia (Sede Bogotá), Instituto de Ciencias Naturales, Bogotá</source>, <fpage>1126</fpage>–<lpage>1129</lpage>.</mixed-citation></ref></ref-list></tp:taxon-treatment>
