# Supplementary material for: ﻿Typification of names of Weinmannia (Cunoniaceae) of species described by José Cuatrecasas from Colombian collections
Source: PhytoKeys. 2025 Mar 26;254:87–98. doi: 10.3897/phytokeys.254.135362 (PMC11966139; doi:10.3897/phytokeys.254.135362)
Supplement: XML Treatment for Weinmannia crenata C. Presl var. caliana [file phytokeys.254.135362-treatment4.xml]

<!DOCTYPE tp:taxon-treatment
  PUBLIC "-//TaxonX//DTD Taxonomic Treatment Publishing DTD v0 20100105//EN" "tax-treatment-NSO.dtd">
<tp:taxon-treatment xmlns:tp="http://www.plazi.org/taxpub"><tp:treatment-meta><kwd-group><label>Taxon classification</label><kwd>
              <named-content content-type="kingdom">Plantae</named-content>
            </kwd><kwd>
              <named-content content-type="order">Oxalidales</named-content>
            </kwd><kwd>
              <named-content content-type="family">Cunoniaceae</named-content>
            </kwd></kwd-group><mixed-citation publication-type="journal"><person-group><name><surname>Ulloa Ulloa</surname><given-names>Carmen</given-names></name><name><surname>Chaspuengal-Morales</surname><given-names>Andrea</given-names></name><name><surname>Fajardo-Gutiérrez</surname><given-names>Francisco</given-names></name><name><surname>Oleas</surname><given-names>Nora H.</given-names></name></person-group><article-title>﻿Typification of names of <italic><tp:taxon-name><tp:taxon-name-part taxon-name-part-type="genus" reg="Weinmannia">Weinmannia</tp:taxon-name-part></tp:taxon-name></italic> (<tp:taxon-name><tp:taxon-name-part taxon-name-part-type="family">Cunoniaceae</tp:taxon-name-part></tp:taxon-name>) of species described by José Cuatrecasas from Colombian collections</article-title><source>PhytoKeys</source><day>26</day><month>03</month><year>2025</year><volume>254</volume><fpage>87</fpage><lpage>98</lpage><pub-id pub-id-type="doi">10.3897/phytokeys.254.135362</pub-id></mixed-citation></tp:treatment-meta><tp:nomenclature><label>﻿</label><tp:taxon-name>
            <object-id xmlns:xlink="http://www.w3.org/1999/xlink" content-type="arpha" xlink:type="simple">6BE7D9D4-5CEF-581B-ABAE-3463E87486ED</object-id>
            <tp:taxon-name-part taxon-name-part-type="genus" reg="Weinmannia">Weinmannia</tp:taxon-name-part>
            <tp:taxon-name-part taxon-name-part-type="species" reg="crenata">crenata</tp:taxon-name-part>
            <tp:taxon-name-part taxon-name-part-type="authority">C. Presl</tp:taxon-name-part>
            <tp:taxon-name-part taxon-name-part-type="infraspecific-rank">var.</tp:taxon-name-part>
            <tp:taxon-name-part taxon-name-part-type="variety" reg="caliana">caliana</tp:taxon-name-part>
          </tp:taxon-name><tp:taxon-authority>Cuatrec., Ciencia (México). 1: 254. 1940.</tp:taxon-authority><tp:nomenclature-citation-list><tp:nomenclature-citation><tp:taxon-name>
                <tp:taxon-name-part taxon-name-part-type="genus" reg="Weinmannia"/>
                <tp:taxon-name-part taxon-name-part-type="species" reg="sorbifolia"/>
                <tp:taxon-name-part taxon-name-part-type="variety" reg="caliana"/>
              </tp:taxon-name><comment>≡ <tp:taxon-name><tp:taxon-name-part taxon-name-part-type="genus" reg="Weinmannia">W.</tp:taxon-name-part><tp:taxon-name-part taxon-name-part-type="species" reg="sorbifolia">sorbifolia</tp:taxon-name-part><tp:taxon-name-part taxon-name-part-type="authority">Kunth</tp:taxon-name-part><tp:taxon-name-part taxon-name-part-type="infraspecific-rank">var.</tp:taxon-name-part><tp:taxon-name-part taxon-name-part-type="variety" reg="caliana">caliana</tp:taxon-name-part></tp:taxon-name> (Cuatrec) Cuatrec., Lloydia 11(3): 204. 1948 [1949]. </comment></tp:nomenclature-citation></tp:nomenclature-citation-list></tp:nomenclature><tp:treatment-sec sec-type="material" id="SECID0ESBAE"><title>Type.</title><p>Colombia • Dep. El Valle, Hoya del río Cali, Bosques “El Recuerdo” 1800 m. [s.d.], <italic>J. M. Duque-Jaramillo 1555</italic> (lectotype, designated here, US [barcode 00097255 image!]; isolectotypes, VALLE [barcode VALLE000201 image!], VALLE [barcode VALLE000200 image!]).</p></tp:treatment-sec><tp:treatment-sec sec-type="notes" id="SECID0E1BAE"><title>Note.</title><p>In the protologue, <xref ref-type="bibr" rid="B9">Cuatrecasas (1940)</xref> did not mention a number or a herbarium for the J.M. Duque J. [José María Duque Jaramillo] collection. However, when <xref ref-type="bibr" rid="B12">Cuatrecasas (1948 [1949])</xref> made the new combination in <italic><tp:taxon-name><tp:taxon-name-part taxon-name-part-type="genus" reg="Weinmannia">W.</tp:taxon-name-part><tp:taxon-name-part taxon-name-part-type="species" reg="sorbifolia">sorbifolia</tp:taxon-name-part></tp:taxon-name></italic> Kunth, he did mention ‘<italic>Duque 1555</italic>’ housed in the US herbarium, but without designating it as the type. We chose this duplicate as the lectotype. This variety is a synonym of <italic><tp:taxon-name><tp:taxon-name-part taxon-name-part-type="genus" reg="Weinmannia">W.</tp:taxon-name-part><tp:taxon-name-part taxon-name-part-type="species" reg="sorbifolia">sorbifolia</tp:taxon-name-part></tp:taxon-name></italic> Kunth in <xref ref-type="bibr" rid="B2">Bernal (2016</xref>: 1128).</p></tp:treatment-sec><ref-list><ref id="B9"><mixed-citation xmlns:xlink="http://www.w3.org/1999/xlink" xlink:type="simple"><person-group><name name-style="western"><surname>Cuatrecasas</surname><given-names>J</given-names></name></person-group> (<year>1940</year>) <article-title>Nuevos encenillos de Colombia.</article-title><source>Ciencia (Mexico)</source><volume>1</volume>: <fpage>253</fpage>–<lpage>254</lpage>.</mixed-citation></ref><ref id="B12"><mixed-citation xmlns:xlink="http://www.w3.org/1999/xlink" xlink:type="simple"><person-group><name name-style="western"><surname>Cuatrecasas</surname><given-names>J</given-names></name></person-group> (<year>1948 [1949]</year>) <article-title>Studies in South American Plants I.</article-title><source>Lloydia</source><volume>11</volume>: <fpage>185</fpage>–<lpage>225</lpage>.</mixed-citation></ref><ref id="B2"><mixed-citation xmlns:xlink="http://www.w3.org/1999/xlink" xlink:type="simple"><person-group><name name-style="western"><surname>Bernal</surname><given-names>R</given-names></name></person-group> (<year>2016</year>) <article-title><tp:taxon-name><tp:taxon-name-part taxon-name-part-type="family">Cunoniaceae</tp:taxon-name-part></tp:taxon-name>.</article-title> In: <person-group><name name-style="western"><surname>Bernal</surname><given-names>R</given-names></name><name name-style="western"><surname>Gradstein</surname><given-names>SR</given-names></name><name name-style="western"><surname>Celis</surname><given-names>M</given-names></name></person-group> (<role>Eds</role>) <issue-title>Catálogo de Plantas y Líquenes de Colombia I.</issue-title><source>Universidad Nacional de Colombia (Sede Bogotá), Instituto de Ciencias Naturales, Bogotá</source>, <fpage>1126</fpage>–<lpage>1129</lpage>.</mixed-citation></ref></ref-list></tp:taxon-treatment>
