# Supplementary material for: ﻿Typification of names of Weinmannia (Cunoniaceae) of species described by José Cuatrecasas from Colombian collections
Source: PhytoKeys. 2025 Mar 26;254:87–98. doi: 10.3897/phytokeys.254.135362 (PMC11966139; doi:10.3897/phytokeys.254.135362)
Supplement: XML Treatment for Weinmannia cundinamarcensis [file phytokeys.254.135362-treatment5.xml]

<!DOCTYPE tp:taxon-treatment
  PUBLIC "-//TaxonX//DTD Taxonomic Treatment Publishing DTD v0 20100105//EN" "tax-treatment-NSO.dtd">
<tp:taxon-treatment xmlns:tp="http://www.plazi.org/taxpub"><tp:treatment-meta><kwd-group><label>Taxon classification</label><kwd>
              <named-content content-type="kingdom">Plantae</named-content>
            </kwd><kwd>
              <named-content content-type="order">Oxalidales</named-content>
            </kwd><kwd>
              <named-content content-type="family">Cunoniaceae</named-content>
            </kwd></kwd-group><mixed-citation publication-type="journal"><person-group><name><surname>Ulloa Ulloa</surname><given-names>Carmen</given-names></name><name><surname>Chaspuengal-Morales</surname><given-names>Andrea</given-names></name><name><surname>Fajardo-Gutiérrez</surname><given-names>Francisco</given-names></name><name><surname>Oleas</surname><given-names>Nora H.</given-names></name></person-group><article-title>﻿Typification of names of <italic><tp:taxon-name><tp:taxon-name-part taxon-name-part-type="genus" reg="Weinmannia">Weinmannia</tp:taxon-name-part></tp:taxon-name></italic> (<tp:taxon-name><tp:taxon-name-part taxon-name-part-type="family">Cunoniaceae</tp:taxon-name-part></tp:taxon-name>) of species described by José Cuatrecasas from Colombian collections</article-title><source>PhytoKeys</source><day>26</day><month>03</month><year>2025</year><volume>254</volume><fpage>87</fpage><lpage>98</lpage><pub-id pub-id-type="doi">10.3897/phytokeys.254.135362</pub-id></mixed-citation></tp:treatment-meta><tp:nomenclature><label>﻿</label><tp:taxon-name>
            <object-id xmlns:xlink="http://www.w3.org/1999/xlink" content-type="arpha" xlink:type="simple">7326A3FE-7B09-5261-B94B-75B9A0CE04F9</object-id>
            <tp:taxon-name-part taxon-name-part-type="genus" reg="Weinmannia">Weinmannia</tp:taxon-name-part>
            <tp:taxon-name-part taxon-name-part-type="species" reg="cundinamarcensis">cundinamarcensis</tp:taxon-name-part>
          </tp:taxon-name><tp:taxon-authority>Cuatrec., Revista Acad. Colomb. Ci. Exact. 5: 32, fig. 18. 1942.</tp:taxon-authority></tp:nomenclature><tp:treatment-sec sec-type="material" id="SECID0EIEAE"><title>Type.</title><p>Colombia • Cordillera Oriental; Departamento Cundinamarca; extremo sudeste de la Sabana de Bogotá, en San Miguel, bosque a 2800-3000 m. alt., colect 10 sept. 1941, <italic>J. Cuatrecasas &amp; R. Jaramillo 12033</italic> (lectotype, first step designated by <xref ref-type="bibr" rid="B3">Bernardi (1961</xref>: 142) as type, second-step lectotype designated here: F (barcode F0063222F image!); isolectotypes, F (barcode F0063221F image!), F (barcode F0063223F image!), COL (barcode COL0000014932!), COL (barcode COL000001493!), COL (barcode COL000001494!), GH (barcode GH00043352 image!), P (barcode P02441813 image!), US (barcode US00097252 image!).</p></tp:treatment-sec><tp:treatment-sec sec-type="notes" id="SECID0EUEAE"><title>Note.</title><p>In the protologue, <xref ref-type="bibr" rid="B11">Cuatrecasas (1942)</xref> cited a single gathering as the type (“<italic>Typus</italic>: … 10 sept. 1941, <italic>J. Cuatrecasas &amp; R. Jaramillo 12033</italic>.”), but he did not mention an institution where the type was deposited. <xref ref-type="bibr" rid="B3">Bernardi (1961</xref>: 142) mentioned an F duplicate as type (“…. <italic>Cuatrecasas 12033</italic> (typus F,”)). We, however, found three duplicates of that collection in the F herbarium, and therefore is construed here that Bernardi inadvertently did the first-step lectotypification process, and we herewith select one duplicate for the second-step lectotypification. <italic><tp:taxon-name><tp:taxon-name-part taxon-name-part-type="genus" reg="Weinmannia">Weinmannia</tp:taxon-name-part><tp:taxon-name-part taxon-name-part-type="species" reg="cundinamarcensis">cundinamarcensis</tp:taxon-name-part></tp:taxon-name></italic> is known only from the type locality and is accepted by <xref ref-type="bibr" rid="B2">Bernal (2016</xref>: 1126). However, due to intermediate characters, <xref ref-type="bibr" rid="B14">Fajardo-Gutiérrez et al. (2020)</xref> suggested this taxon likely is of hybrid-origin.</p></tp:treatment-sec><ref-list><ref id="B3"><mixed-citation xmlns:xlink="http://www.w3.org/1999/xlink" xlink:type="simple"><person-group><name name-style="western"><surname>Bernardi</surname><given-names>L</given-names></name></person-group> (<year>1961</year>) <article-title>Revisio generis Weinmanniae. Pars I: Sectio Weinmanniae.</article-title><source>Candollea</source><volume>17</volume>: <fpage>123</fpage>–<lpage>189</lpage>.</mixed-citation></ref><ref id="B11"><mixed-citation xmlns:xlink="http://www.w3.org/1999/xlink" xlink:type="simple"><person-group><name name-style="western"><surname>Cuatrecasas</surname><given-names>J</given-names></name></person-group> (<year>1942</year>) <article-title>Notas a la Flora de Colombia, V.</article-title><source>Revista de la Academia Colombiana de Ciencias Exactas, Físicas y Naturales</source><volume>5</volume>(<issue>17</issue>): <fpage>16</fpage>–<lpage>39</lpage>.</mixed-citation></ref><ref id="B2"><mixed-citation xmlns:xlink="http://www.w3.org/1999/xlink" xlink:type="simple"><person-group><name name-style="western"><surname>Bernal</surname><given-names>R</given-names></name></person-group> (<year>2016</year>) <article-title><tp:taxon-name><tp:taxon-name-part taxon-name-part-type="family">Cunoniaceae</tp:taxon-name-part></tp:taxon-name>.</article-title> In: <person-group><name name-style="western"><surname>Bernal</surname><given-names>R</given-names></name><name name-style="western"><surname>Gradstein</surname><given-names>SR</given-names></name><name name-style="western"><surname>Celis</surname><given-names>M</given-names></name></person-group> (<role>Eds</role>) <issue-title>Catálogo de Plantas y Líquenes de Colombia I.</issue-title><source>Universidad Nacional de Colombia (Sede Bogotá), Instituto de Ciencias Naturales, Bogotá</source>, <fpage>1126</fpage>–<lpage>1129</lpage>.</mixed-citation></ref><ref id="B14"><mixed-citation xmlns:xlink="http://www.w3.org/1999/xlink" xlink:type="simple"><person-group><name name-style="western"><surname>Fajardo-Gutiérrez</surname><given-names>F</given-names></name><name name-style="western"><surname>Olaya Ramírez</surname><given-names>TL</given-names></name><name name-style="western"><surname>Calbi</surname><given-names>M</given-names></name></person-group> (<year>2020</year>) <article-title>Flora de Bogotá: <tp:taxon-name><tp:taxon-name-part taxon-name-part-type="family">Cunoniaceae</tp:taxon-name-part></tp:taxon-name>.</article-title><source>Pérez-Arbelaezia</source><volume>21</volume>(<issue>1</issue>): <fpage>177</fpage>–<lpage>215</lpage>.</mixed-citation></ref></ref-list></tp:taxon-treatment>
