# Supplementary material for: ﻿Typification of names of Weinmannia (Cunoniaceae) of species described by José Cuatrecasas from Colombian collections
Source: PhytoKeys. 2025 Mar 26;254:87–98. doi: 10.3897/phytokeys.254.135362 (PMC11966139; doi:10.3897/phytokeys.254.135362)
Supplement: XML Treatment for Weinmannia myrtifolia [file phytokeys.254.135362-treatment8.xml]

<!DOCTYPE tp:taxon-treatment
  PUBLIC "-//TaxonX//DTD Taxonomic Treatment Publishing DTD v0 20100105//EN" "tax-treatment-NSO.dtd">
<tp:taxon-treatment xmlns:tp="http://www.plazi.org/taxpub"><tp:treatment-meta><kwd-group><label>Taxon classification</label><kwd>
              <named-content content-type="kingdom">Plantae</named-content>
            </kwd><kwd>
              <named-content content-type="order">Oxalidales</named-content>
            </kwd><kwd>
              <named-content content-type="family">Cunoniaceae</named-content>
            </kwd></kwd-group><mixed-citation publication-type="journal"><person-group><name><surname>Ulloa Ulloa</surname><given-names>Carmen</given-names></name><name><surname>Chaspuengal-Morales</surname><given-names>Andrea</given-names></name><name><surname>Fajardo-Gutiérrez</surname><given-names>Francisco</given-names></name><name><surname>Oleas</surname><given-names>Nora H.</given-names></name></person-group><article-title>﻿Typification of names of <italic><tp:taxon-name><tp:taxon-name-part taxon-name-part-type="genus" reg="Weinmannia">Weinmannia</tp:taxon-name-part></tp:taxon-name></italic> (<tp:taxon-name><tp:taxon-name-part taxon-name-part-type="family">Cunoniaceae</tp:taxon-name-part></tp:taxon-name>) of species described by José Cuatrecasas from Colombian collections</article-title><source>PhytoKeys</source><day>26</day><month>03</month><year>2025</year><volume>254</volume><fpage>87</fpage><lpage>98</lpage><pub-id pub-id-type="doi">10.3897/phytokeys.254.135362</pub-id></mixed-citation></tp:treatment-meta><tp:nomenclature><label>﻿</label><tp:taxon-name>
            <object-id xmlns:xlink="http://www.w3.org/1999/xlink" content-type="arpha" xlink:type="simple">95603D84-9C77-5733-9AD1-C25FCCCC975C</object-id>
            <tp:taxon-name-part taxon-name-part-type="genus" reg="Weinmannia">Weinmannia</tp:taxon-name-part>
            <tp:taxon-name-part taxon-name-part-type="species" reg="myrtifolia">myrtifolia</tp:taxon-name-part>
          </tp:taxon-name><tp:taxon-authority>Cuatrec., Caldasia 1(2): 16, figs. 4, 5B. 1941.</tp:taxon-authority></tp:nomenclature><tp:treatment-sec sec-type="material" id="SECID0EXLAE"><title>Type.</title><p>Colombia • Cordillera Oriental, vert. oriental, Dep. de Cundinamarca, Bosque en Juiquín, Quebrada Amarilla, bajo el páramo de Guasca, 2840 m. alt., 2-VI-1940, <italic>J. Cuatrecasas 9451</italic> (lectotype, designated here, COL [barcode COL000001501!]; isolectotypes, F [barcode F0063252F image!], F [barcode F0063253F image!], P [barcode P02441812!], U [barcode U0082346 image!], US [barcode US00097280 image!], US [barcode US00097281 image!], US [barcode US00997637 image!]).</p></tp:treatment-sec><tp:treatment-sec sec-type="notes" id="SECID0E6LAE"><title>Note.</title><p><xref ref-type="bibr" rid="B10">Cuatrecasas (1941)</xref> cited a single collection as the type but did not mention the herbarium housing the type (“<italic>Typus</italic>: … 2-VI-1940, <italic>J. Cuatrecasas</italic>, <italic>9451</italic>.”). He also cited a paratype collection as “<italic>Ya en prensa este trabajo, el Dr. A. Dugand ha recolectado en el mismo Páramo de Guasca y en lugar próximo al del tipo unos ejemplares (Dugand 2969: Cordillera oriental: Páramo de Guasca; vertiente oriental, 3100 metros alt., Julio 20, 1941)</italic>”. <xref ref-type="bibr" rid="B2">Bernal (2016</xref>: 1126-1127) merely mentioned that the type was housed in COL, F, U, and US herbaria and treated this species as a synonym of <italic><tp:taxon-name><tp:taxon-name-part taxon-name-part-type="genus" reg="Weinmannia">W.</tp:taxon-name-part><tp:taxon-name-part taxon-name-part-type="species" reg="karsteniana">karsteniana</tp:taxon-name-part></tp:taxon-name></italic> Szyszył. We selected the duplicate deposited at COL as the lectotype.</p></tp:treatment-sec><ref-list><ref id="B10"><mixed-citation xmlns:xlink="http://www.w3.org/1999/xlink" xlink:type="simple"><person-group><name name-style="western"><surname>Cuatrecasas</surname><given-names>J</given-names></name></person-group> (<year>1941</year>) <article-title>Estudios sobre plantas andinas, II.</article-title><source>Caldasia</source><volume>2</volume>: <fpage>13</fpage>–<lpage>27</lpage>.</mixed-citation></ref><ref id="B2"><mixed-citation xmlns:xlink="http://www.w3.org/1999/xlink" xlink:type="simple"><person-group><name name-style="western"><surname>Bernal</surname><given-names>R</given-names></name></person-group> (<year>2016</year>) <article-title><tp:taxon-name><tp:taxon-name-part taxon-name-part-type="family">Cunoniaceae</tp:taxon-name-part></tp:taxon-name>.</article-title> In: <person-group><name name-style="western"><surname>Bernal</surname><given-names>R</given-names></name><name name-style="western"><surname>Gradstein</surname><given-names>SR</given-names></name><name name-style="western"><surname>Celis</surname><given-names>M</given-names></name></person-group> (<role>Eds</role>) <issue-title>Catálogo de Plantas y Líquenes de Colombia I.</issue-title><source>Universidad Nacional de Colombia (Sede Bogotá), Instituto de Ciencias Naturales, Bogotá</source>, <fpage>1126</fpage>–<lpage>1129</lpage>.</mixed-citation></ref></ref-list></tp:taxon-treatment>
