# Supplementary material for: ﻿Typification of names of Weinmannia (Cunoniaceae) of species described by José Cuatrecasas from Colombian collections
Source: PhytoKeys. 2025 Mar 26;254:87–98. doi: 10.3897/phytokeys.254.135362 (PMC11966139; doi:10.3897/phytokeys.254.135362)
Supplement: XML Treatment for Weinmannia ovalis Ruiz & Pav. var. petiolata [file phytokeys.254.135362-treatment9.xml]

<!DOCTYPE tp:taxon-treatment
  PUBLIC "-//TaxonX//DTD Taxonomic Treatment Publishing DTD v0 20100105//EN" "tax-treatment-NSO.dtd">
<tp:taxon-treatment xmlns:tp="http://www.plazi.org/taxpub"><tp:treatment-meta><kwd-group><label>Taxon classification</label><kwd>
              <named-content content-type="kingdom">Plantae</named-content>
            </kwd><kwd>
              <named-content content-type="order">Oxalidales</named-content>
            </kwd><kwd>
              <named-content content-type="family">Cunoniaceae</named-content>
            </kwd></kwd-group><mixed-citation publication-type="journal"><person-group><name><surname>Ulloa Ulloa</surname><given-names>Carmen</given-names></name><name><surname>Chaspuengal-Morales</surname><given-names>Andrea</given-names></name><name><surname>Fajardo-Gutiérrez</surname><given-names>Francisco</given-names></name><name><surname>Oleas</surname><given-names>Nora H.</given-names></name></person-group><article-title>﻿Typification of names of <italic><tp:taxon-name><tp:taxon-name-part taxon-name-part-type="genus" reg="Weinmannia">Weinmannia</tp:taxon-name-part></tp:taxon-name></italic> (<tp:taxon-name><tp:taxon-name-part taxon-name-part-type="family">Cunoniaceae</tp:taxon-name-part></tp:taxon-name>) of species described by José Cuatrecasas from Colombian collections</article-title><source>PhytoKeys</source><day>26</day><month>03</month><year>2025</year><volume>254</volume><fpage>87</fpage><lpage>98</lpage><pub-id pub-id-type="doi">10.3897/phytokeys.254.135362</pub-id></mixed-citation></tp:treatment-meta><tp:nomenclature><label>﻿</label><tp:taxon-name>
            <object-id xmlns:xlink="http://www.w3.org/1999/xlink" content-type="arpha" xlink:type="simple">99DA847E-5066-56AE-B9E8-6E4A32E83FC5</object-id>
            <tp:taxon-name-part taxon-name-part-type="genus" reg="Weinmannia">Weinmannia</tp:taxon-name-part>
            <tp:taxon-name-part taxon-name-part-type="species" reg="ovalis">ovalis</tp:taxon-name-part>
            <tp:taxon-name-part taxon-name-part-type="authority">Ruiz &amp; Pav.</tp:taxon-name-part>
            <tp:taxon-name-part taxon-name-part-type="infraspecific-rank">var.</tp:taxon-name-part>
            <tp:taxon-name-part taxon-name-part-type="variety" reg="petiolata">petiolata</tp:taxon-name-part>
          </tp:taxon-name><tp:taxon-authority>Cuatrec., Lloydia 11(3): 203. 1948 [1949].</tp:taxon-authority></tp:nomenclature><tp:treatment-sec sec-type="material" id="SECID0EOOAE"><title>Type.</title><p>Colombia • Dep. del Valle, Cordillera Occidental, Los Farallones, Quebrada de Las Nieves, lomas parameras sobre la mina El Diamante 3100–3120 m, 31-VII-1946, <italic>J. Cuatrecasas 21820</italic> (lectotype, designated here: F [barcode V0334900F image!]; isolectotypes, F [barcode V0334901F image!], COL [barcode COL000076221!], P [P05518589 image!]).</p></tp:treatment-sec><tp:treatment-sec sec-type="notes" id="SECID0EWOAE"><title>Note.</title><p><xref ref-type="bibr" rid="B12">Cuatrecasas (1948 [1949])</xref> did cite the collection <italic>J. Cuatrecasas 21820</italic> housed at the F Herbarium as the type; however, in the F Herbarium there are two duplicates of the collection, and both specimens lack the holotype annotation, and thus constitute syntypes; we chose one of them for the lectotypification (cf. Art. 40 Ex. 3). This variety is a synonym of <italic><tp:taxon-name><tp:taxon-name-part taxon-name-part-type="genus" reg="Weinmannia">W.</tp:taxon-name-part><tp:taxon-name-part taxon-name-part-type="species" reg="elliptica">elliptica</tp:taxon-name-part></tp:taxon-name></italic> Kunth according to <xref ref-type="bibr" rid="B2">Bernal (2016</xref>: 1126).</p></tp:treatment-sec><ref-list><ref id="B12"><mixed-citation xmlns:xlink="http://www.w3.org/1999/xlink" xlink:type="simple"><person-group><name name-style="western"><surname>Cuatrecasas</surname><given-names>J</given-names></name></person-group> (<year>1948 [1949]</year>) <article-title>Studies in South American Plants I.</article-title><source>Lloydia</source><volume>11</volume>: <fpage>185</fpage>–<lpage>225</lpage>.</mixed-citation></ref><ref id="B2"><mixed-citation xmlns:xlink="http://www.w3.org/1999/xlink" xlink:type="simple"><person-group><name name-style="western"><surname>Bernal</surname><given-names>R</given-names></name></person-group> (<year>2016</year>) <article-title><tp:taxon-name><tp:taxon-name-part taxon-name-part-type="family">Cunoniaceae</tp:taxon-name-part></tp:taxon-name>.</article-title> In: <person-group><name name-style="western"><surname>Bernal</surname><given-names>R</given-names></name><name name-style="western"><surname>Gradstein</surname><given-names>SR</given-names></name><name name-style="western"><surname>Celis</surname><given-names>M</given-names></name></person-group> (<role>Eds</role>) <issue-title>Catálogo de Plantas y Líquenes de Colombia I.</issue-title><source>Universidad Nacional de Colombia (Sede Bogotá), Instituto de Ciencias Naturales, Bogotá</source>, <fpage>1126</fpage>–<lpage>1129</lpage>.</mixed-citation></ref></ref-list></tp:taxon-treatment>
