# Supplementary material for: ﻿Typification of names of Weinmannia (Cunoniaceae) of species described by José Cuatrecasas from Colombian collections
Source: PhytoKeys. 2025 Mar 26;254:87–98. doi: 10.3897/phytokeys.254.135362 (PMC11966139; doi:10.3897/phytokeys.254.135362)
Supplement: XML Treatment for Weinmannia parvifoliolata [file phytokeys.254.135362-treatment10.xml]

<!DOCTYPE tp:taxon-treatment
  PUBLIC "-//TaxonX//DTD Taxonomic Treatment Publishing DTD v0 20100105//EN" "tax-treatment-NSO.dtd">
<tp:taxon-treatment xmlns:tp="http://www.plazi.org/taxpub"><tp:treatment-meta><kwd-group><label>Taxon classification</label><kwd>
              <named-content content-type="kingdom">Plantae</named-content>
            </kwd><kwd>
              <named-content content-type="order">Oxalidales</named-content>
            </kwd><kwd>
              <named-content content-type="family">Cunoniaceae</named-content>
            </kwd></kwd-group><mixed-citation publication-type="journal"><person-group><name><surname>Ulloa Ulloa</surname><given-names>Carmen</given-names></name><name><surname>Chaspuengal-Morales</surname><given-names>Andrea</given-names></name><name><surname>Fajardo-Gutiérrez</surname><given-names>Francisco</given-names></name><name><surname>Oleas</surname><given-names>Nora H.</given-names></name></person-group><article-title>﻿Typification of names of <italic><tp:taxon-name><tp:taxon-name-part taxon-name-part-type="genus" reg="Weinmannia">Weinmannia</tp:taxon-name-part></tp:taxon-name></italic> (<tp:taxon-name><tp:taxon-name-part taxon-name-part-type="family">Cunoniaceae</tp:taxon-name-part></tp:taxon-name>) of species described by José Cuatrecasas from Colombian collections</article-title><source>PhytoKeys</source><day>26</day><month>03</month><year>2025</year><volume>254</volume><fpage>87</fpage><lpage>98</lpage><pub-id pub-id-type="doi">10.3897/phytokeys.254.135362</pub-id></mixed-citation></tp:treatment-meta><tp:nomenclature><label>﻿</label><tp:taxon-name>
            <object-id xmlns:xlink="http://www.w3.org/1999/xlink" content-type="arpha" xlink:type="simple">9242036B-C6B1-541C-B936-4DA6DA3908A0</object-id>
            <tp:taxon-name-part taxon-name-part-type="genus" reg="Weinmannia">Weinmannia</tp:taxon-name-part>
            <tp:taxon-name-part taxon-name-part-type="species" reg="parvifoliolata">parvifoliolata</tp:taxon-name-part>
          </tp:taxon-name><tp:taxon-authority>Cuatrec., Caldasia 2: 21, figs. 9, 10A. 1941.</tp:taxon-authority></tp:nomenclature><tp:treatment-sec sec-type="material" id="SECID0EVQAE"><title>Type.</title><p>Colombia • Cordillera Oriental de Colombia, en el filo divisorio entre la Comisaría del Caquetá y Departamento del Huila, 2300–2400 m. alt., 22-III-1940, <italic>J. Cuatrecasas 8486-A</italic> (lectotype, designated by <xref ref-type="bibr" rid="B3">Bernardi (1961</xref>: 147): F [barcode F0063261F image!], isolectotypes: COL [barcode COL000001502!]; US [barcode US00097286 image!], US [barcode US00997638 image!]).</p></tp:treatment-sec><tp:treatment-sec sec-type="notes" id="SECID0EBRAE"><title>Note.</title><p>Although <xref ref-type="bibr" rid="B10">Cuatrecasas (1941)</xref> cited a single collection as the type, he did not mention the herbarium housing the type (“<italic>Typus</italic>: … 22-III-1940, <italic>J. Cuatrecasas</italic>, <italic>8496</italic>-<italic>A.</italic>”). <xref ref-type="bibr" rid="B3">Bernardi (1961</xref>: 147) assumed that the holotype was at the COL Herbarium and mentioned the duplicate at the F Herbarium as an “isotype”. Since there was no holotype, there was no isotype, nonetheless, Bernardi’s usage of the type term “isotype” is correctable to lectotype (see Art. 9.10). Therefore, Bernardi’s citation of “isotype” is treated here as the inadvertent lectotype designation; <xref ref-type="bibr" rid="B2">Bernal (2016</xref>: 1127) merely mentioned the isotype (“IT: COL, F”) and accepted this species.</p></tp:treatment-sec><ref-list><ref id="B3"><mixed-citation xmlns:xlink="http://www.w3.org/1999/xlink" xlink:type="simple"><person-group><name name-style="western"><surname>Bernardi</surname><given-names>L</given-names></name></person-group> (<year>1961</year>) <article-title>Revisio generis Weinmanniae. Pars I: Sectio Weinmanniae.</article-title><source>Candollea</source><volume>17</volume>: <fpage>123</fpage>–<lpage>189</lpage>.</mixed-citation></ref><ref id="B10"><mixed-citation xmlns:xlink="http://www.w3.org/1999/xlink" xlink:type="simple"><person-group><name name-style="western"><surname>Cuatrecasas</surname><given-names>J</given-names></name></person-group> (<year>1941</year>) <article-title>Estudios sobre plantas andinas, II.</article-title><source>Caldasia</source><volume>2</volume>: <fpage>13</fpage>–<lpage>27</lpage>.</mixed-citation></ref><ref id="B2"><mixed-citation xmlns:xlink="http://www.w3.org/1999/xlink" xlink:type="simple"><person-group><name name-style="western"><surname>Bernal</surname><given-names>R</given-names></name></person-group> (<year>2016</year>) <article-title><tp:taxon-name><tp:taxon-name-part taxon-name-part-type="family">Cunoniaceae</tp:taxon-name-part></tp:taxon-name>.</article-title> In: <person-group><name name-style="western"><surname>Bernal</surname><given-names>R</given-names></name><name name-style="western"><surname>Gradstein</surname><given-names>SR</given-names></name><name name-style="western"><surname>Celis</surname><given-names>M</given-names></name></person-group> (<role>Eds</role>) <issue-title>Catálogo de Plantas y Líquenes de Colombia I.</issue-title><source>Universidad Nacional de Colombia (Sede Bogotá), Instituto de Ciencias Naturales, Bogotá</source>, <fpage>1126</fpage>–<lpage>1129</lpage>.</mixed-citation></ref></ref-list></tp:taxon-treatment>
