# Supplementary material for: ﻿Typification of names of Weinmannia (Cunoniaceae) of species described by José Cuatrecasas from Colombian collections
Source: PhytoKeys. 2025 Mar 26;254:87–98. doi: 10.3897/phytokeys.254.135362 (PMC11966139; doi:10.3897/phytokeys.254.135362)
Supplement: XML Treatment for Weinmannia penicillata [file phytokeys.254.135362-treatment11.xml]

<!DOCTYPE tp:taxon-treatment
  PUBLIC "-//TaxonX//DTD Taxonomic Treatment Publishing DTD v0 20100105//EN" "tax-treatment-NSO.dtd">
<tp:taxon-treatment xmlns:tp="http://www.plazi.org/taxpub"><tp:treatment-meta><kwd-group><label>Taxon classification</label><kwd>
              <named-content content-type="kingdom">Plantae</named-content>
            </kwd><kwd>
              <named-content content-type="order">Oxalidales</named-content>
            </kwd><kwd>
              <named-content content-type="family">Cunoniaceae</named-content>
            </kwd></kwd-group><mixed-citation publication-type="journal"><person-group><name><surname>Ulloa Ulloa</surname><given-names>Carmen</given-names></name><name><surname>Chaspuengal-Morales</surname><given-names>Andrea</given-names></name><name><surname>Fajardo-Gutiérrez</surname><given-names>Francisco</given-names></name><name><surname>Oleas</surname><given-names>Nora H.</given-names></name></person-group><article-title>﻿Typification of names of <italic><tp:taxon-name><tp:taxon-name-part taxon-name-part-type="genus" reg="Weinmannia">Weinmannia</tp:taxon-name-part></tp:taxon-name></italic> (<tp:taxon-name><tp:taxon-name-part taxon-name-part-type="family">Cunoniaceae</tp:taxon-name-part></tp:taxon-name>) of species described by José Cuatrecasas from Colombian collections</article-title><source>PhytoKeys</source><day>26</day><month>03</month><year>2025</year><volume>254</volume><fpage>87</fpage><lpage>98</lpage><pub-id pub-id-type="doi">10.3897/phytokeys.254.135362</pub-id></mixed-citation></tp:treatment-meta><tp:nomenclature><label>﻿</label><tp:taxon-name>
            <object-id xmlns:xlink="http://www.w3.org/1999/xlink" content-type="arpha" xlink:type="simple">BD82DE71-E1F8-5E08-BFD7-0FB7A2F41C0F</object-id>
            <tp:taxon-name-part taxon-name-part-type="genus" reg="Weinmannia">Weinmannia</tp:taxon-name-part>
            <tp:taxon-name-part taxon-name-part-type="species" reg="penicillata">penicillata</tp:taxon-name-part>
          </tp:taxon-name><tp:taxon-authority>Cuatrec., Caldasia 2: 13, figs. 1, 2. 1941.</tp:taxon-authority><tp:nomenclature-citation-list><tp:nomenclature-citation><tp:taxon-name>
                <tp:taxon-name-part taxon-name-part-type="genus" reg="Weinmannia"/>
                <tp:taxon-name-part taxon-name-part-type="species" reg="ovalis"/>
                <tp:taxon-name-part taxon-name-part-type="variety" reg="penicillata"/>
              </tp:taxon-name><comment>≡ <tp:taxon-name><tp:taxon-name-part taxon-name-part-type="genus" reg="Weinmannia">W.</tp:taxon-name-part><tp:taxon-name-part taxon-name-part-type="species" reg="ovalis">ovalis</tp:taxon-name-part><tp:taxon-name-part taxon-name-part-type="infraspecific-rank">var.</tp:taxon-name-part><tp:taxon-name-part taxon-name-part-type="variety" reg="penicillata">penicillata</tp:taxon-name-part></tp:taxon-name> (Cuatrec.) Cuatrec., Lloydia 11(3): 203. 1948 [1949]. </comment></tp:nomenclature-citation></tp:nomenclature-citation-list></tp:nomenclature><tp:treatment-sec sec-type="material" id="SECID0EUTAE"><title>Type.</title><p>Colombia • Cordillera Oriental sobre el filo divisorio entre el Dept. del Huila y la Comisaría del Caquetá, en Gabinete, 2300-2450 m alt., 21-III-1940, <italic>J. Cuatrecasas 8430</italic> (lectotype, designated here, F [barcode F0063264F image!]; isolectotypes, CM [barcode CM0754 image!], COL [barcode COL000001503!], F [barcode F0063263F image!], G [barcode G00357648 (fragment) image!], US [barcode US00097287 image!]).</p></tp:treatment-sec><tp:treatment-sec sec-type="notes" id="SECID0E3TAE"><title>Note.</title><p><xref ref-type="bibr" rid="B10">Cuatrecasas (1941)</xref> cited a single collection as the type but he did not mention the herbarium housing it (“<italic>Typus</italic>: … 21-III-1940, <italic>J. Cuatrecasas</italic>, <italic>8430</italic>.”). Subsequently, he mentioned (<xref ref-type="bibr" rid="B12">Cuatrecasas 1948 [1949]</xref>) that the type was housed in the F Herbarium. We, however, found two duplicates of that collection at F. Therefore, it is interpreted that <xref ref-type="bibr" rid="B12">Cuatrecasas (1948 [1949])</xref> inadvertently did the first-step lectotypification process, and we herewith do the second-step lectotypification process. <xref ref-type="bibr" rid="B2">Bernal (2016</xref>: 1126) treated this species as a synonym of <italic><tp:taxon-name><tp:taxon-name-part taxon-name-part-type="genus" reg="Weinmannia">W.</tp:taxon-name-part><tp:taxon-name-part taxon-name-part-type="species" reg="elliptica">elliptica</tp:taxon-name-part></tp:taxon-name></italic> Kunth.</p></tp:treatment-sec><ref-list><ref id="B10"><mixed-citation xmlns:xlink="http://www.w3.org/1999/xlink" xlink:type="simple"><person-group><name name-style="western"><surname>Cuatrecasas</surname><given-names>J</given-names></name></person-group> (<year>1941</year>) <article-title>Estudios sobre plantas andinas, II.</article-title><source>Caldasia</source><volume>2</volume>: <fpage>13</fpage>–<lpage>27</lpage>.</mixed-citation></ref><ref id="B12"><mixed-citation xmlns:xlink="http://www.w3.org/1999/xlink" xlink:type="simple"><person-group><name name-style="western"><surname>Cuatrecasas</surname><given-names>J</given-names></name></person-group> (<year>1948 [1949]</year>) <article-title>Studies in South American Plants I.</article-title><source>Lloydia</source><volume>11</volume>: <fpage>185</fpage>–<lpage>225</lpage>.</mixed-citation></ref><ref id="B2"><mixed-citation xmlns:xlink="http://www.w3.org/1999/xlink" xlink:type="simple"><person-group><name name-style="western"><surname>Bernal</surname><given-names>R</given-names></name></person-group> (<year>2016</year>) <article-title><tp:taxon-name><tp:taxon-name-part taxon-name-part-type="family">Cunoniaceae</tp:taxon-name-part></tp:taxon-name>.</article-title> In: <person-group><name name-style="western"><surname>Bernal</surname><given-names>R</given-names></name><name name-style="western"><surname>Gradstein</surname><given-names>SR</given-names></name><name name-style="western"><surname>Celis</surname><given-names>M</given-names></name></person-group> (<role>Eds</role>) <issue-title>Catálogo de Plantas y Líquenes de Colombia I.</issue-title><source>Universidad Nacional de Colombia (Sede Bogotá), Instituto de Ciencias Naturales, Bogotá</source>, <fpage>1126</fpage>–<lpage>1129</lpage>.</mixed-citation></ref></ref-list></tp:taxon-treatment>
