# Supplementary material for: ﻿Typification of names of Weinmannia (Cunoniaceae) of species described by José Cuatrecasas from Colombian collections
Source: PhytoKeys. 2025 Mar 26;254:87–98. doi: 10.3897/phytokeys.254.135362 (PMC11966139; doi:10.3897/phytokeys.254.135362)
Supplement: XML Treatment for Weinmannia queremalensis [file phytokeys.254.135362-treatment12.xml]

<!DOCTYPE tp:taxon-treatment
  PUBLIC "-//TaxonX//DTD Taxonomic Treatment Publishing DTD v0 20100105//EN" "tax-treatment-NSO.dtd">
<tp:taxon-treatment xmlns:tp="http://www.plazi.org/taxpub"><tp:treatment-meta><kwd-group><label>Taxon classification</label><kwd>
              <named-content content-type="kingdom">Plantae</named-content>
            </kwd><kwd>
              <named-content content-type="order">Oxalidales</named-content>
            </kwd><kwd>
              <named-content content-type="family">Cunoniaceae</named-content>
            </kwd></kwd-group><mixed-citation publication-type="journal"><person-group><name><surname>Ulloa Ulloa</surname><given-names>Carmen</given-names></name><name><surname>Chaspuengal-Morales</surname><given-names>Andrea</given-names></name><name><surname>Fajardo-Gutiérrez</surname><given-names>Francisco</given-names></name><name><surname>Oleas</surname><given-names>Nora H.</given-names></name></person-group><article-title>﻿Typification of names of <italic><tp:taxon-name><tp:taxon-name-part taxon-name-part-type="genus" reg="Weinmannia">Weinmannia</tp:taxon-name-part></tp:taxon-name></italic> (<tp:taxon-name><tp:taxon-name-part taxon-name-part-type="family">Cunoniaceae</tp:taxon-name-part></tp:taxon-name>) of species described by José Cuatrecasas from Colombian collections</article-title><source>PhytoKeys</source><day>26</day><month>03</month><year>2025</year><volume>254</volume><fpage>87</fpage><lpage>98</lpage><pub-id pub-id-type="doi">10.3897/phytokeys.254.135362</pub-id></mixed-citation></tp:treatment-meta><tp:nomenclature><label>﻿</label><tp:taxon-name>
            <object-id xmlns:xlink="http://www.w3.org/1999/xlink" content-type="arpha" xlink:type="simple">CEBB72C9-B167-5279-8274-1943F0673F39</object-id>
            <tp:taxon-name-part taxon-name-part-type="genus" reg="Weinmannia">Weinmannia</tp:taxon-name-part>
            <tp:taxon-name-part taxon-name-part-type="species" reg="queremalensis">queremalensis</tp:taxon-name-part>
          </tp:taxon-name><tp:taxon-authority>Cuatrec., Lloydia 11(3): 193. 1948 [1949].</tp:taxon-authority></tp:nomenclature><tp:treatment-sec sec-type="material" id="SECID0EHWAE"><title>Type.</title><p>Colombia • Departamento del Valle, Cordillera Occidental, vertiente occidental, Hoya del río Digua, lado izquierdo del río San Juan en la region de Querermal, 1540–1650 met. alt., Quebradita del Km. 51, 25-II-1947 colect. <italic>J. Cuatrecasas 23723</italic> (lectotype, first-step designated by <xref ref-type="bibr" rid="B4">Bernardi (1963</xref>: 310) as type, second-step lectotype designated here, F [barcode F0063272F image!]; isolectotypes, BC [barcode BC623891 image!], COL [barcode COL000001504!], COL [barcode COL000001506!], COL [barcode COL000001499!], F [barcode F0063273F image!], P [barcode P00697257 image!], U [barcode U0001482 image!], US [barcode US00097295 image!], US [barcode US00097296 image!], VALLE (not seen).</p></tp:treatment-sec><tp:treatment-sec sec-type="notes" id="SECID0ETWAE"><title>Note.</title><p>Within the protologue, <xref ref-type="bibr" rid="B12">Cuatrecasas (1948 [1949])</xref> did cite a single collection as the type (“<italic>Type</italic>: … 25-II-1947 colect. J. Cuatrecasas 23723.”); he however, mentioned three herbaria (F, VALLE, US) as housing the type, and he thus did not indicate the holotype and only cited syntypes. <xref ref-type="bibr" rid="B4">Bernardi (1963</xref>: 310) mentioned <italic>Cuatrecasas 23723</italic> (“F; typus <italic><tp:taxon-name><tp:taxon-name-part taxon-name-part-type="genus" reg="Weinmannia">W.</tp:taxon-name-part><tp:taxon-name-part taxon-name-part-type="species" reg="queremalensis">queremalensis</tp:taxon-name-part></tp:taxon-name></italic>”); we, however, found two duplicates of this collection in that herbarium. Bernardi inadvertently did the first-step lectotypification process, and we herewith select one duplicate for the second-step lectotypification. <italic><tp:taxon-name><tp:taxon-name-part taxon-name-part-type="genus" reg="Weinmannia">Weinmannia</tp:taxon-name-part><tp:taxon-name-part taxon-name-part-type="species" reg="queremalensis">queremalensis</tp:taxon-name-part></tp:taxon-name></italic> is considered a synonym of <italic><tp:taxon-name><tp:taxon-name-part taxon-name-part-type="genus" reg="Weinmannia">W.</tp:taxon-name-part><tp:taxon-name-part taxon-name-part-type="species" reg="latifolia">latifolia</tp:taxon-name-part></tp:taxon-name></italic> C. Presl. in <xref ref-type="bibr" rid="B2">Bernal (2016</xref>: 1127), who cited the type as housed in COL, F, US, and VALLE herbaria.</p></tp:treatment-sec><ref-list><ref id="B4"><mixed-citation xmlns:xlink="http://www.w3.org/1999/xlink" xlink:type="simple"><person-group><name name-style="western"><surname>Bernardi</surname><given-names>L</given-names></name></person-group> (<year>1963</year>) <article-title>Revisio generis Weinmanniae. Pars II: Sectio Simplicifoliae.</article-title><source>Candollea</source><volume>18</volume>: <fpage>285</fpage>–<lpage>334</lpage>.</mixed-citation></ref><ref id="B12"><mixed-citation xmlns:xlink="http://www.w3.org/1999/xlink" xlink:type="simple"><person-group><name name-style="western"><surname>Cuatrecasas</surname><given-names>J</given-names></name></person-group> (<year>1948 [1949]</year>) <article-title>Studies in South American Plants I.</article-title><source>Lloydia</source><volume>11</volume>: <fpage>185</fpage>–<lpage>225</lpage>.</mixed-citation></ref><ref id="B2"><mixed-citation xmlns:xlink="http://www.w3.org/1999/xlink" xlink:type="simple"><person-group><name name-style="western"><surname>Bernal</surname><given-names>R</given-names></name></person-group> (<year>2016</year>) <article-title><tp:taxon-name><tp:taxon-name-part taxon-name-part-type="family">Cunoniaceae</tp:taxon-name-part></tp:taxon-name>.</article-title> In: <person-group><name name-style="western"><surname>Bernal</surname><given-names>R</given-names></name><name name-style="western"><surname>Gradstein</surname><given-names>SR</given-names></name><name name-style="western"><surname>Celis</surname><given-names>M</given-names></name></person-group> (<role>Eds</role>) <issue-title>Catálogo de Plantas y Líquenes de Colombia I.</issue-title><source>Universidad Nacional de Colombia (Sede Bogotá), Instituto de Ciencias Naturales, Bogotá</source>, <fpage>1126</fpage>–<lpage>1129</lpage>.</mixed-citation></ref></ref-list></tp:taxon-treatment>
