# Supplementary material for: ﻿Typification of names of Weinmannia (Cunoniaceae) of species described by José Cuatrecasas from Colombian collections
Source: PhytoKeys. 2025 Mar 26;254:87–98. doi: 10.3897/phytokeys.254.135362 (PMC11966139; doi:10.3897/phytokeys.254.135362)
Supplement: XML Treatment for Weinmannia tolimensis [file phytokeys.254.135362-treatment17.xml]

<!DOCTYPE tp:taxon-treatment
  PUBLIC "-//TaxonX//DTD Taxonomic Treatment Publishing DTD v0 20100105//EN" "tax-treatment-NSO.dtd">
<tp:taxon-treatment xmlns:tp="http://www.plazi.org/taxpub"><tp:treatment-meta><kwd-group><label>Taxon classification</label><kwd>
              <named-content content-type="kingdom">Plantae</named-content>
            </kwd><kwd>
              <named-content content-type="order">Oxalidales</named-content>
            </kwd><kwd>
              <named-content content-type="family">Cunoniaceae</named-content>
            </kwd></kwd-group><mixed-citation publication-type="journal"><person-group><name><surname>Ulloa Ulloa</surname><given-names>Carmen</given-names></name><name><surname>Chaspuengal-Morales</surname><given-names>Andrea</given-names></name><name><surname>Fajardo-Gutiérrez</surname><given-names>Francisco</given-names></name><name><surname>Oleas</surname><given-names>Nora H.</given-names></name></person-group><article-title>﻿Typification of names of <italic><tp:taxon-name><tp:taxon-name-part taxon-name-part-type="genus" reg="Weinmannia">Weinmannia</tp:taxon-name-part></tp:taxon-name></italic> (<tp:taxon-name><tp:taxon-name-part taxon-name-part-type="family">Cunoniaceae</tp:taxon-name-part></tp:taxon-name>) of species described by José Cuatrecasas from Colombian collections</article-title><source>PhytoKeys</source><day>26</day><month>03</month><year>2025</year><volume>254</volume><fpage>87</fpage><lpage>98</lpage><pub-id pub-id-type="doi">10.3897/phytokeys.254.135362</pub-id></mixed-citation></tp:treatment-meta><tp:nomenclature><label>﻿</label><tp:taxon-name>
            <object-id xmlns:xlink="http://www.w3.org/1999/xlink" content-type="arpha" xlink:type="simple">7BF53AFF-2B02-57B0-8293-904A7CD61472</object-id>
            <tp:taxon-name-part taxon-name-part-type="genus" reg="Weinmannia">Weinmannia</tp:taxon-name-part>
            <tp:taxon-name-part taxon-name-part-type="species" reg="tolimensis">tolimensis</tp:taxon-name-part>
          </tp:taxon-name><tp:taxon-authority>Cuatrec., Trab. Mus. Ci. Nat., Ser. Bot. 26: 18, figs 10, 11. 1933.</tp:taxon-authority></tp:nomenclature><tp:treatment-sec sec-type="material" id="SECID0EPFAG"><title>Type.</title><p>Colombia • Andes, Cordillera Central ad 3.000 m. alt. in monte Tolima, inter El Salto et La Selva, 16-V-1932, <italic>J. Cuatrecasas 2737</italic> (lectotype, designated here, MA [barcode MA235618!]).</p></tp:treatment-sec><tp:treatment-sec sec-type="notes" id="SECID0EXFAG"><title>Note.</title><p><xref ref-type="bibr" rid="B8">Cuatrecasas (1933)</xref> did cite a single collection (“legi [<italic>J. Cuatrecasas</italic>] <italic>no. 2737</italic>.”) but did not use the term type or mention the herbarium housing the collection. We herewith designate the MA Herbarium specimen as the lectotype. <italic><tp:taxon-name><tp:taxon-name-part taxon-name-part-type="genus" reg="Weinmannia">Weinmannia</tp:taxon-name-part><tp:taxon-name-part taxon-name-part-type="species" reg="tolimensis">tolimensis</tp:taxon-name-part></tp:taxon-name></italic> is an accepted species in <xref ref-type="bibr" rid="B2">Bernal (2016</xref>: 1128).</p></tp:treatment-sec><ref-list><ref id="B8"><mixed-citation xmlns:xlink="http://www.w3.org/1999/xlink" xlink:type="simple"><person-group><name name-style="western"><surname>Cuatrecasas</surname><given-names>J</given-names></name></person-group> (<year>1933</year>) <article-title><tp:taxon-name><tp:taxon-name-part taxon-name-part-type="kingdom">Plantae</tp:taxon-name-part></tp:taxon-name> novae Colombianae. Trabajos del Museo Nacional de Ciencias Naturales (y Jardin Botanico).</article-title><source>Serie Botanica</source><volume>26</volume>: <fpage>1</fpage>–<lpage>30</lpage>.</mixed-citation></ref><ref id="B2"><mixed-citation xmlns:xlink="http://www.w3.org/1999/xlink" xlink:type="simple"><person-group><name name-style="western"><surname>Bernal</surname><given-names>R</given-names></name></person-group> (<year>2016</year>) <article-title><tp:taxon-name><tp:taxon-name-part taxon-name-part-type="family">Cunoniaceae</tp:taxon-name-part></tp:taxon-name>.</article-title> In: <person-group><name name-style="western"><surname>Bernal</surname><given-names>R</given-names></name><name name-style="western"><surname>Gradstein</surname><given-names>SR</given-names></name><name name-style="western"><surname>Celis</surname><given-names>M</given-names></name></person-group> (<role>Eds</role>) <issue-title>Catálogo de Plantas y Líquenes de Colombia I.</issue-title><source>Universidad Nacional de Colombia (Sede Bogotá), Instituto de Ciencias Naturales, Bogotá</source>, <fpage>1126</fpage>–<lpage>1129</lpage>.</mixed-citation></ref></ref-list></tp:taxon-treatment>
