# Supplementary material for: ﻿Typification of names of Weinmannia (Cunoniaceae) of species described by José Cuatrecasas from Colombian collections
Source: PhytoKeys. 2025 Mar 26;254:87–98. doi: 10.3897/phytokeys.254.135362 (PMC11966139; doi:10.3897/phytokeys.254.135362)
Supplement: XML Treatment for Weinmannia cochensis [file phytokeys.254.135362-treatment19.xml]

<!DOCTYPE tp:taxon-treatment
  PUBLIC "-//TaxonX//DTD Taxonomic Treatment Publishing DTD v0 20100105//EN" "tax-treatment-NSO.dtd">
<tp:taxon-treatment xmlns:tp="http://www.plazi.org/taxpub"><tp:treatment-meta><kwd-group><label>Taxon classification</label><kwd>
              <named-content content-type="kingdom">Plantae</named-content>
            </kwd><kwd>
              <named-content content-type="order">Oxalidales</named-content>
            </kwd><kwd>
              <named-content content-type="family">Cunoniaceae</named-content>
            </kwd></kwd-group><mixed-citation publication-type="journal"><person-group><name><surname>Ulloa Ulloa</surname><given-names>Carmen</given-names></name><name><surname>Chaspuengal-Morales</surname><given-names>Andrea</given-names></name><name><surname>Fajardo-Gutiérrez</surname><given-names>Francisco</given-names></name><name><surname>Oleas</surname><given-names>Nora H.</given-names></name></person-group><article-title>﻿Typification of names of <italic><tp:taxon-name><tp:taxon-name-part taxon-name-part-type="genus" reg="Weinmannia">Weinmannia</tp:taxon-name-part></tp:taxon-name></italic> (<tp:taxon-name><tp:taxon-name-part taxon-name-part-type="family">Cunoniaceae</tp:taxon-name-part></tp:taxon-name>) of species described by José Cuatrecasas from Colombian collections</article-title><source>PhytoKeys</source><day>26</day><month>03</month><year>2025</year><volume>254</volume><fpage>87</fpage><lpage>98</lpage><pub-id pub-id-type="doi">10.3897/phytokeys.254.135362</pub-id></mixed-citation></tp:treatment-meta><tp:nomenclature><label>﻿</label><tp:taxon-name>
            <object-id xmlns:xlink="http://www.w3.org/1999/xlink" content-type="arpha" xlink:type="simple">D50FE46B-01DE-5B9E-A55C-6383896AC901</object-id>
            <tp:taxon-name-part taxon-name-part-type="genus" reg="Weinmannia">Weinmannia</tp:taxon-name-part>
            <tp:taxon-name-part taxon-name-part-type="species" reg="cochensis">cochensis</tp:taxon-name-part>
          </tp:taxon-name><tp:taxon-authority>Hieron., Bot. Jahrb. Syst. 21(3): 310. 1895.</tp:taxon-authority></tp:nomenclature><tp:treatment-sec sec-type="material" id="SECID0EYKAG"><title>Type.</title><p>Colombia • “<italic>Páramo dicta ad fluvium Rio de Cocha, … in regione suprema silvarum, alt. s. m. 3200 m, mense Augusto fructifera collecta est.</italic>” <italic>A. Stübel 357</italic> (lectotype, designated here, B [barcode B_10_9009851!]).</p></tp:treatment-sec><tp:treatment-sec sec-type="notes" id="SECID0ECLAG"><title>Note.</title><p>In the protologue, <xref ref-type="bibr" rid="B17">Hieronymus (1895)</xref> cited five Alfons Stübel collections from Colombia, considered as syntypes: “<italic>crescit ad Cuchilla de Santo Domingo inter urbem Popayan et altiplanitiem Páramo de Huila (coll. columb. n. 290</italic>" [B barcode B_10_9009849!, F barcode F0063217F image! fragment]; "<italic>in altiplanitie Páramo dicta ad fluvium Rio de Cocha</italic>, …" (coll. columb. n. <italic>354</italic> [B barcode B_10_9009852!]), "<italic>et haud procul a loco ultimo indicato in regione suprema silvarum, alt. s. m. 3200 m</italic>, …" (coll. columb. n. <italic>357</italic> et <italic>360 d</italic> [B barcode B_10_9009850!]); "<italic>prope lacum Laguna de Pasto alt. s. m. 2800 m</italic>" (coll. columb. n. <italic>365</italic> [B!].” <xref ref-type="bibr" rid="B3">Bernardi (1961</xref>: 179) cited two of those collections at Herbarium B (<italic>Stübel 290</italic>, <italic>357</italic>), but did not designate a type, and <xref ref-type="bibr" rid="B15">Harling (1999</xref>: 39) cited all five aforementioned collections as syntypes, but he was unable to study any of them. The specimen here chosen as lectotype, <italic>A. Stübel 357</italic>, deposited in the Berlin Herbarium, matches the original description well and has inflorescences; furthermore, the area where it was collected can be easily discerned today based on the label information: “<italic>Excursión de Pasto a la Laguna Grande de Cocha y al Cerro Patascoy (falso): región superior de bosques, 3200 m, viii, 1869.</italic>” The specific epithet refers to ‘Laguna de la Cocha’ in Nariño, Colombia. The other syntypes have rather imprecise label localities, lack inflorescences, or are fragments only. This species is accepted in <xref ref-type="bibr" rid="B2">Bernal (2016</xref>: 1126) and <xref ref-type="bibr" rid="B15">Harling (1999</xref>: 22).</p></tp:treatment-sec><ref-list><ref id="B17"><mixed-citation xmlns:xlink="http://www.w3.org/1999/xlink" xlink:type="simple"><person-group><name name-style="western"><surname>Hieronymus</surname><given-names>G</given-names></name></person-group> (<year>1895</year>) <article-title>Plantae Stubelianae novae.</article-title><source>Botanische Jahrbücher für Systematik, Pflanzengeschichte und Pflanzengeographie</source><volume>21</volume>(<issue>3</issue>): <fpage>306</fpage>–<lpage>369</lpage>. <ext-link xlink:href="https://www.biodiversitylibrary.org/page/205877" ext-link-type="uri" xlink:type="simple">https://www.biodiversitylibrary.org/page/205877</ext-link></mixed-citation></ref><ref id="B3"><mixed-citation xmlns:xlink="http://www.w3.org/1999/xlink" xlink:type="simple"><person-group><name name-style="western"><surname>Bernardi</surname><given-names>L</given-names></name></person-group> (<year>1961</year>) <article-title>Revisio generis Weinmanniae. Pars I: Sectio Weinmanniae.</article-title><source>Candollea</source><volume>17</volume>: <fpage>123</fpage>–<lpage>189</lpage>.</mixed-citation></ref><ref id="B15"><mixed-citation xmlns:xlink="http://www.w3.org/1999/xlink" xlink:type="simple"><person-group><name name-style="western"><surname>Harling</surname><given-names>GW</given-names></name></person-group> (<year>1999</year>) <article-title>78. <tp:taxon-name><tp:taxon-name-part taxon-name-part-type="family">Cunoniaceae</tp:taxon-name-part></tp:taxon-name>.</article-title> In: <person-group><name name-style="western"><surname>Harling</surname><given-names>GW</given-names></name><name name-style="western"><surname>Andersson</surname><given-names>L</given-names></name></person-group> (<role>Eds</role>) <issue-title>Fl. Ecuador.</issue-title><source>University of Göteborg, Göteborg,</source><volume>61</volume>: <fpage>1</fpage>–<lpage>72</lpage>.</mixed-citation></ref><ref id="B2"><mixed-citation xmlns:xlink="http://www.w3.org/1999/xlink" xlink:type="simple"><person-group><name name-style="western"><surname>Bernal</surname><given-names>R</given-names></name></person-group> (<year>2016</year>) <article-title><tp:taxon-name><tp:taxon-name-part taxon-name-part-type="family">Cunoniaceae</tp:taxon-name-part></tp:taxon-name>.</article-title> In: <person-group><name name-style="western"><surname>Bernal</surname><given-names>R</given-names></name><name name-style="western"><surname>Gradstein</surname><given-names>SR</given-names></name><name name-style="western"><surname>Celis</surname><given-names>M</given-names></name></person-group> (<role>Eds</role>) <issue-title>Catálogo de Plantas y Líquenes de Colombia I.</issue-title><source>Universidad Nacional de Colombia (Sede Bogotá), Instituto de Ciencias Naturales, Bogotá</source>, <fpage>1126</fpage>–<lpage>1129</lpage>.</mixed-citation></ref></ref-list></tp:taxon-treatment>
